# Supplementary material for: Differential Species Richness and Ecological Success of Epiphytes and Hemiepiphytes of Neotropical Araceae and Cyclanthaceae
Source: Plants (Basel). 2023 Nov 28;12(23):4004. doi: 10.3390/plants12234004 (PMC10708273; doi:10.3390/plants12234004)
Supplement: Supplementary file 1 [file plants-12-04004-s001.zip]

Archive with 2 entries (2 files):
- plants-2646211-Supplementary Figure S1.pdf
- plants-2646211-Supplementary Table S1.xlsx
